# Supplementary material for: PAC1, VPAC1, and VPAC2 Receptor Expression in Rat and Human Trigeminal Ganglia: Characterization of PACAP-Responsive Receptor Antibodies
Source: Int J Mol Sci. 2022 Nov 9;23(22):13797. doi: 10.3390/ijms232213797 (PMC9697343; doi:10.3390/ijms232213797)
Supplement: Supplementary file 1 [file ijms-23-13797-s001.zip]

Archive with 1 entries (1 files):
- ijms-1970803-supplementary.pdf
